# Supplementary material for: Nc‐RNA‐mediated low expression of AZIN1 correlated with unfavorable prognosis in kidney renal clear cell carcinoma
Source: Cancer Med. 2024 Aug 14;13(15):e70105. doi: 10.1002/cam4.70105 (PMC11322861; doi:10.1002/cam4.70105)
Supplement: Supplementary file 4 — Table S2. [file CAM4-13-e70105-s001.xlsx]

## Sheet: Sheet1
Gene	miRNA	R-value	P-value
AZIN1	hsa-miR-130a-3p	0.33	8.78e-09
AZIN1	hsa-miR-615-3p	-0.215	8.24e-07
AZIN1	hsa-miR-218-5p	0.182	3.05e-05
AZIN1	hsa-miR-379-5p	0.23	7.91e-05
AZIN1	hsa-miR-378a-3p	-0.168	0.000134
AZIN1	hsa-miR-200a-3p	-0.164	0.000185
AZIN1	hsa-miR-106b-5p	-0.154	0.000454
AZIN1	hsa-miR-409-3p	0.149	0.000652
AZIN1	hsa-miR-429	-0.142	0.00125
AZIN1	hsa-miR-136-5p	0.131	0.0029
AZIN1	hsa-miR-520h	0.129	0.00321
AZIN1	hsa-miR-200c-3p	0.126	0.00425
AZIN1	hsa-miR-30a-5p	-0.127	0.0083
AZIN1	hsa-miR-888-5p	0.115	0.00885
AZIN1	hsa-miR-25-3p	0.113	0.0103
AZIN1	hsa-miR-224-5p	0.106	0.0162
AZIN1	hsa-miR-381-3p	0.106	0.0162
AZIN1	hsa-miR-330-3p	-0.104	0.0177
AZIN1	hsa-miR-495-3p	0.103	0.0187
AZIN1	hsa-miR-519a-3p	0.103	0.0192
AZIN1	hsa-miR-92a-3p	0.101	0.0222
AZIN1	hsa-miR-200b-3p	-0.098	0.0254
AZIN1	hsa-miR-576-5p	0.095	0.0313
AZIN1	hsa-miR-30c-5p	-0.093	0.0351
AZIN1	hsa-miR-17-5p	0.093	0.0353
AZIN1	hsa-miR-373-3p	-0.092	0.0375
AZIN1	hsa-miR-23a-3p	0.089	0.0425
AZIN1	hsa-miR-20b-5p	0.088	0.0463
AZIN1	hsa-miR-217	0.086	0.0506
AZIN1	hsa-miR-532-3p	-0.085	0.054
AZIN1	hsa-miR-323a-3p	0.084	0.055
AZIN1	hsa-miR-485-3p	0.084	0.0574
AZIN1	hsa-miR-139-5p	0.08	0.0705
AZIN1	hsa-miR-106a-5p	0.078	0.077
AZIN1	hsa-miR-516b-5p	0.078	0.077
AZIN1	hsa-miR-361-3p	-0.077	0.0818
AZIN1	hsa-miR-520e	0.075	0.0886
AZIN1	hsa-miR-19a-3p	0.074	0.0931
AZIN1	hsa-miR-582-3p	0.073	0.0987
AZIN1	hsa-miR-19b-3p	0.071	0.109
AZIN1	hsa-miR-582-5p	0.07	0.113
AZIN1	hsa-miR-641	0.067	0.128
AZIN1	hsa-miR-502-3p	-0.066	0.131
AZIN1	hsa-miR-522-3p	0.066	0.134
AZIN1	hsa-miR-20a-5p	0.066	0.136
AZIN1	hsa-miR-23b-3p	0.066	0.136
AZIN1	hsa-miR-132-3p	0.065	0.14
AZIN1	hsa-miR-519b-3p	0.065	0.14
AZIN1	hsa-miR-520c-3p	0.064	0.148
AZIN1	hsa-miR-129-5p	0.063	0.152
AZIN1	hsa-miR-340-5p	-0.063	0.153
AZIN1	hsa-miR-182-5p	0.061	0.163
AZIN1	hsa-miR-30b-5p	-0.061	0.166
AZIN1	hsa-miR-92b-3p	0.06	0.175
AZIN1	hsa-miR-520b	0.06	0.176
AZIN1	hsa-miR-520a-3p	0.06	0.177
AZIN1	hsa-miR-1197	0.059	0.179
AZIN1	hsa-miR-1323	0.058	0.191
AZIN1	hsa-miR-186-5p	0.057	0.199
AZIN1	hsa-miR-93-5p	0.054	0.222
AZIN1	hsa-miR-129-2-3p	-0.053	0.226
AZIN1	hsa-miR-30d-5p	0.052	0.24
AZIN1	hsa-miR-320c	-0.052	0.24
AZIN1	hsa-miR-590-5p	0.052	0.242
AZIN1	hsa-miR-32-5p	0.048	0.276
AZIN1	hsa-miR-548o-3p	0.047	0.291
AZIN1	hsa-miR-876-5p	0.046	0.3
AZIN1	hsa-miR-512-3p	0.045	0.305
AZIN1	hsa-miR-137	0.044	0.325
AZIN1	hsa-miR-33a-5p	0.041	0.352
AZIN1	hsa-miR-142-5p	0.04	0.368
AZIN1	hsa-miR-380-3p	0.04	0.368
AZIN1	hsa-miR-875-5p	-0.04	0.368
AZIN1	hsa-miR-301a-3p	0.039	0.374
AZIN1	hsa-miR-556-3p	0.038	0.383
AZIN1	hsa-miR-33b-5p	0.037	0.396
AZIN1	hsa-miR-302a-3p	-0.036	0.4111
AZIN1	hsa-miR-96-5p	0.036	0.417
AZIN1	hsa-miR-141-3p	0.089	0.424
AZIN1	hsa-miR-150-5p	0.035	0.425
AZIN1	hsa-miR-302d-3p	0.035	0.427
AZIN1	hsa-miR-450b-5p	-0.035	0.428
AZIN1	hsa-miR-320a	-0.034	0.442
AZIN1	hsa-miR-130b-3p	-0.033	0.452
AZIN1	hsa-miR-944	0.032	0.468
AZIN1	hsa-miR-363-3p	0.03	0.491
AZIN1	hsa-miR-212-3p	0.03	0.498
AZIN1	hsa-miR-377-3p	0.03	0.503
AZIN1	hsa-miR-206	-0.026	0.556
AZIN1	hsa-miR-488-3p	0.026	0.558
AZIN1	hsa-miR-642a-5p	-0.023	0.607
AZIN1	hsa-miR-320b	0.023	0.608
AZIN1	hsa-miR-454-3p	0.022	0.616
AZIN1	hsa-miR-376c-3p	-0.022	0.619
AZIN1	hsa-miR-490-3p	0.022	0.621
AZIN1	hsa-miR-520d-3p	0.022	0.625
AZIN1	hsa-miR-296-5p	0.02	0.655
AZIN1	hsa-miR-1271-5p	-0.014	0.746
AZIN1	hsa-miR-501-3p	0.014	0.75
AZIN1	hsa-miR-21-5p	-0.014	0.756
AZIN1	hsa-miR-30e-5p	0.078	0.772
AZIN1	hsa-miR-624-3p	0.01	0.819
AZIN1	hsa-miR-371a-5p	0.01	0.823
AZIN1	hsa-miR-543	0.006	0.898
AZIN1	hsa-miR-320d	-0.002	0.956
AZIN1	hsa-miR-190b	-0.001	0.988
AZIN1	hsa-miR-302b-3p	None
AZIN1	hsa-miR-367-3p	None
AZIN1	hsa-miR-422a	None
AZIN1	hsa-miR-448	None
AZIN1	hsa-miR-519c-3p	None
AZIN1	hsa-miR-299-5p	None
AZIN1	hsa-miR-613	None
AZIN1	hsa-miR-300	None
AZIN1	hsa-miR-1286	None
AZIN1	hsa-miR-1276	None
AZIN1	hsa-miR-302e	None
