# Supplementary material for: Nc‐RNA‐mediated low expression of AZIN1 correlated with unfavorable prognosis in kidney renal clear cell carcinoma
Source: Cancer Med. 2024 Aug 14;13(15):e70105. doi: 10.1002/cam4.70105 (PMC11322861; doi:10.1002/cam4.70105)
Supplement: Supplementary file 5 — Table S3. [file CAM4-13-e70105-s005.xlsx]

## Sheet: Sheet1
miRNAname	geneID	geneName	Type
hsa-miR-106b-5p	ENSG00000281406	AL512274.1	Low
hsa-miR-106b-5p	ENSG00000273472	AC096733.2	Low
hsa-miR-106b-5p	ENSG00000152931	PART1	NS
hsa-miR-106b-5p	ENSG00000261211	AL031123.2	Low
hsa-miR-106b-5p	ENSG00000261455	LINC01003	Low
hsa-miR-106b-5p	ENSG00000232104	RFX3-AS1	High
hsa-miR-106b-5p	ENSG00000260274	AC068338.2	Low
hsa-miR-106b-5p	ENSG00000244649	LINC02086	Low
hsa-miR-106b-5p	ENSG00000277938	AL035252.3	Low
hsa-miR-106b-5p	ENSG00000227477	STK4-AS1	Low
hsa-miR-106b-5p	ENSG00000272205	AL451050.2	High
hsa-miR-106b-5p	ENSG00000273160	AL359962.2	High
hsa-miR-106b-5p	ENSG00000224032	EPB41L4A-AS1	High
hsa-miR-106b-5p	ENSG00000245812	LINC02202	High
hsa-miR-106b-5p	ENSG00000234432	AC092171.3	High
hsa-miR-106b-5p	ENSG00000253395	AP003469.2	High
hsa-miR-106b-5p	ENSG00000253669	GASAL1	High
hsa-miR-106b-5p	ENSG00000249859	PVT1	High
hsa-miR-106b-5p	ENSG00000185904	LINC00839	High
hsa-miR-106b-5p	ENSG00000235823	OLMALINC	High
hsa-miR-106b-5p	ENSG00000245532	NEAT1	High
hsa-miR-106b-5p	ENSG00000251562	MALAT1	High
hsa-miR-106b-5p	ENSG00000259321	AL136295.2	High
hsa-miR-106b-5p	ENSG00000258593	AL583810.1	High
hsa-miR-106b-5p	ENSG00000263033	AC007220.1	High
hsa-miR-106b-5p	ENSG00000271009	AC116667.1	High
hsa-miR-106b-5p	ENSG00000261175	LINC02188	High
hsa-miR-106b-5p	ENSG00000277511	AC116407.2	High
hsa-miR-106b-5p	ENSG00000267416	AC025048.4	High
hsa-miR-106b-5p	ENSG00000267152	AC093227.1	High
hsa-miR-106b-5p	ENSG00000268205	AC005261.1	High
hsa-miR-106b-5p	ENSG00000268205	AC005261.1	High
hsa-miR-106b-5p	ENSG00000277425	AL121890.4	High
hsa-miR-106b-5p	ENSG00000277692	AL121583.1	High
hsa-miR-106b-5p	ENSG00000261610	AP000265.1	High
hsa-miR-106b-5p	ENSG00000197182	MIRLET7BHG	High
hsa-miR-106b-5p	ENSG00000215014	AL645728.1	NS
hsa-miR-106b-5p	ENSG00000231734	RP6-206I17.2	NS
hsa-miR-106b-5p	ENSG00000229989	MIR181A1HG	NS
hsa-miR-106b-5p	ENSG00000232046	LINC01798	NS
hsa-miR-106b-5p	ENSG00000227308	AC009502.1	NS
hsa-miR-106b-5p	ENSG00000273033	LINC02035	NS
hsa-miR-106b-5p	ENSG00000248131	LINC01194	NS
hsa-miR-106b-5p	ENSG00000250874	AC010595.1	NS
hsa-miR-106b-5p	ENSG00000247402	AC099487.1	NS
hsa-miR-106b-5p	ENSG00000224032	EPB41L4A-AS1	NS
hsa-miR-106b-5p	ENSG00000273084	AC092171.5	NS
hsa-miR-106b-5p	ENSG00000238033	AC002480.4	NS
hsa-miR-106b-5p	ENSG00000232817	AC073188.4	NS
hsa-miR-106b-5p	ENSG00000273270	AC090114.2	NS
hsa-miR-106b-5p	ENSG00000253190	AC084082.1	NS
hsa-miR-106b-5p	ENSG00000249859	PVT1	NS
hsa-miR-106b-5p	ENSG00000280303	ERICD	NS
hsa-miR-106b-5p	ENSG00000281649	EBLN3P	NS
hsa-miR-106b-5p	ENSG00000235931	LINC01553	NS
hsa-miR-106b-5p	ENSG00000245532	NEAT1	NS
hsa-miR-106b-5p	ENSG00000257920	LINC02409	NS
hsa-miR-106b-5p	ENSG00000256092	AC137767.1	NS
hsa-miR-106b-5p	ENSG00000258301	VASH1-AS1	NS
hsa-miR-106b-5p	ENSG00000257151	PWAR6	NS
hsa-miR-106b-5p	ENSG00000259275	AC087477.2	NS
hsa-miR-106b-5p	ENSG00000261519	AC010542.4	NS
hsa-miR-106b-5p	ENSG00000265139	AC005899.3	NS
hsa-miR-106b-5p	ENSG00000263884	AP000845.1	NS
hsa-miR-106b-5p	ENSG00000268573	AC011815.1	NS
hsa-miR-106b-5p	ENSG00000260578	AC110597.1	NS
hsa-miR-106b-5p	ENSG00000260032	NORAD	NS
hsa-miR-106b-5p	ENSG00000223891	OSER1-AS1	NS
hsa-miR-106b-5p	ENSG00000278657	AC245452.5	NS
hsa-miR-106b-5p	ENSG00000279217	Z95114.1	NS
